# Supplementary material for: Prevalence of intellectual disability in New South Wales, Australia: a multi-year cross-sectional dataset by Local Government Area (LGA)
Source: Data Brief. 2020 May 12;31:105673. doi: 10.1016/j.dib.2020.105673 (PMC7243054; doi:10.1016/j.dib.2020.105673)
Supplement: Supplementary file 1 [file mmc1.xml]

<?xml version="1.0" encoding="utf-8" standalone="no"?>
<data>
  <datasets>
    <author>phillippa.carnemolla@uts.edu.au;pip@carnemolla.com.au</author>
    <type>0</type>
    <dataset>
      <value>6</value>
      <reason>Other (please explain)</reason>
      <comments>I have submitted my raw data as a supplementary data file along with my manuscript."</comments>
    </dataset>
  </datasets>
</data>
