# Supplementary material for: Prevalence of intellectual disability in New South Wales, Australia: a multi-year cross-sectional dataset by Local Government Area (LGA)
Source: Data Brief. 2020 May 12;31:105673. doi: 10.1016/j.dib.2020.105673 (PMC7243054; doi:10.1016/j.dib.2020.105673)
Supplement: Supplementary file 2 [file mmc2.xlsx]

## Sheet: Total number of people with ID
Table 1: Population of people with intellectual disbaility (ID) by LGA and financial year
	2010/11			2011/12			2012/13			2013/14			2014/15
Local Government Areas	ID population	LGA population	%ID	ID population	LGA population	%ID	ID population	LGA population	%ID	ID population	LGA population	%ID	ID population	LGA population	%ID
Albury (C)	481	49222	0.977205	486	49451	0.982791	487	49802	0.977872	486	50354	0.965167	482	51021	0.944709
Armidale Regional (A)	114	29524	0.386127	114	29678	0.384123	112	29848	0.375235	113	29993	0.376755	115	30105	0.381996
Ballina (A)	463	40571	1.14121	468	40747	1.14855	469	41060	1.14223	467	41378	1.12862	470	41688	1.12742
Balranald (A)	80	2381	3.35993	80	2353	3.39992	80	2359	3.39127	79	2374	3.32772	79	2366	3.33897
Bathurst Regional (A)	247	39484	0.62557	247	39960	0.618118	250	40345	0.619655	248	40798	0.607873	249	41272	0.603315
Bega Valley (A)	393	32962	1.19228	396	33128	1.19536	397	33301	1.19216	397	33444	1.18706	396	33587	1.17903
Bellingen (A)	110	12891	0.853309	111	12923	0.858934	111	12902	0.860332	111	12902	0.860332	111	12902	0.860332
Berrigan (A)	210	8291	2.53287	211	8297	2.54309	210	8360	2.51196	211	8424	2.50475	210	8502	2.47001
Blacktown (C)	3971	306601	1.29517	4019	312346	1.28671	4037	317765	1.27044	4060	324729	1.25027	4079	331783	1.22942
Bland (A)	64	6049	1.05803	65	6021	1.07955	64	6037	1.06013	65	6033	1.07741	65	6042	1.0758
Blayney (A)	56	7143	0.783984	55	7217	0.76209	55	7292	0.754251	54	7335	0.736196	53	7372	0.718937
Blue Mountains (C)	1124	78227	1.43684	1128	78553	1.43597	1123	78536	1.42992	1120	78682	1.42345	1120	78842	1.42056
Bogan (A)	77	3013	2.55559	76	3009	2.52576	77	2984	2.58043	79	2928	2.69809	78	2898	2.69151
Botany Bay (C)	167	40909	0.408223	172	41504	0.414418	174	42279	0.411552	173	43264	0.399871	174	44677	0.389462
Bourke (A)	120	3033	3.95648	123	3053	4.02882	123	3005	4.09318	121	2914	4.15237	122	2888	4.22438
Brewarrina (A)		1878	0		1874	0		1824	0		1837	0		1796	0
Broken Hill (C)	223	19267	1.15742	220	19151	1.14877	219	18975	1.15415	218	18773	1.16124	220	18587	1.18362
Burwood (A)	283	33835	0.836412	283	34176	0.828066	279	35098	0.794917	277	36140	0.766464	278	37201	0.747292
Byron (A)	195	30664	0.635925	196	30712	0.638187	196	31099	0.630245	195	31523	0.618596	195	31920	0.610902
Cabonne (A)	1127	13071	8.62214	1141	13211	8.63674	1137	13339	8.52388	1137	13497	8.42409	1134	13543	8.37333
Camden (A)	860	56846	1.51286	875	58439	1.49729	885	61190	1.44631	885	64197	1.37857	887	68813	1.289
Campbelltown (C)	1760	150318	1.17085	1799	151173	1.19003	1815	152477	1.19034	1827	154338	1.18377	1838	156304	1.17591
Canada Bay (A)	481	77709	0.618976	484	80065	0.604509	492	82636	0.595382	490	85535	0.572865	489	88535	0.552324
Canterbury-Bankstown (A)	3433	332118	1.03367	3504	335940	1.04304	3546	340522	1.04134	3562	345748	1.03023	3563	351013	1.01506
Carrathool (A)		2732	0		2681	0		2671	0		2804	0		2808	0
Central Coast (C)	2951	320361	0.921148	2957	322657	0.916453	2960	325022	0.910708	2949	327336	0.900909	2945	329815	0.892925
Central Darling (A)	308	2045	15.0611	309	2059	15.0073	304	2014	15.0943	304	1977	15.3768	304	1932	15.735
Cessnock (C)	925	51304	1.80298	934	52485	1.77956	937	53348	1.75639	930	54339	1.71148	927	55165	1.68041
Clarence Valley (A)	378	50993	0.741278	380	51287	0.740929	377	51319	0.734621	377	51358	0.734063	374	51380	0.72791
Cobar (A)	140	4946	2.83057	138	4883	2.82613	137	4857	2.82067	138	4833	2.85537	139	4817	2.88561
Coffs Harbour (C)	1241	70373	1.76346	1240	70972	1.74717	1245	71584	1.73922	1247	72317	1.72435	1244	73047	1.70301
Coolamon (A)		4216	0		4236	0		4282	0		4334	0		4368	0
Coonamble (A)	66	4224	1.5625	66	4226	1.56176	65	4203	1.54651	65	4181	1.55465	65	4156	1.564
Cowra (A)	145	12533	1.15695	143	12523	1.1419	142	12536	1.13274	142	12520	1.13419	142	12574	1.12931
Cumberland (A)	1264	199981	0.63206	1290	203181	0.634902	1305	207678	0.628377	1311	212670	0.616448	1324	217226	0.609503
Dungog (A)	25	8457	0.295613	25	8556	0.292193	25	8663	0.288584	25	8799	0.284123	25	8932	0.279893
Edward River (A)	37	8973	0.412348	37	8888	0.416292	36	8908	0.404131	37	8916	0.414984	38	8943	0.424913
Eurobodalla (A)	271	36807	0.736273	270	37082	0.728116	272	37163	0.731911	267	37303	0.71576	266	37537	0.708634
Fairfield (C)	2160	195174	1.1067	2205	196479	1.12226	2213	198350	1.1157	2221	200499	1.10774	2221	202408	1.09729
Federation (A)	52	12520	0.415335	52	12509	0.415701	52	12508	0.415734	53	12498	0.424068	52	12488	0.4164
Forbes (A)	106	9495	1.11638	107	9469	1.13	108	9530	1.13326	107	9608	1.11366	106	9698	1.09301
Georges River (A)	1029	140040	0.73479	1041	141726	0.734516	1042	144203	0.722592	1046	146718	0.712932	1052	149117	0.705486
Gilgandra (A)	673	4529	14.8598	674	4515	14.928	673	4468	15.0627	668	4434	15.0654	662	4392	15.0729
Glen Innes Severn (A)	40	8939	0.447477	39	8911	0.437661	39	8910	0.43771	39	8915	0.437465	39	8930	0.43673
Goulburn Mulwaree (A)	129	28083	0.459353	130	28363	0.458344	131	28718	0.45616	128	29153	0.439063	132	29438	0.4484
Greater Hume Shire (A)	64	10060	0.636183	64	10072	0.635425	65	10162	0.639638	65	10219	0.63607	66	10319	0.639597
Griffith (C)	439	25264	1.73765	441	25395	1.73656	440	25638	1.7162	440	25739	1.70947	440	25998	1.69244
Gundagai (A)	207	11274	1.83608	209	11308	1.84825	210	11315	1.85594	210	11315	1.85594	210	11309	1.85693
Gunnedah (A)	275	12344	2.2278	277	12519	2.21264	276	12531	2.20254	273	12510	2.18225	269	12511	2.15011
Gwydir (A)	259	5131	5.04775	257	5102	5.03724	256	5174	4.94782	256	5220	4.90421	255	5253	4.85437
Hawkesbury (C)	286	63982	0.447001	293	64353	0.455301	295	64651	0.456296	295	65082	0.453274	296	65420	0.452461
Hay (A)	15	3153	0.475737	15	3085	0.486224	15	3028	0.495376	13	3013	0.431464	13	3002	0.433045
Hilltops (A)	158	18639	0.847685	158	18793	0.840739	159	18831	0.844352	156	18825	0.828685	154	18839	0.817453
Hornsby (A)	1330	142549	0.933013	1332	143273	0.929694	1334	143862	0.927278	1326	144620	0.916886	1321	145524	0.907754
Hunters Hill (A)	94	13854	0.678504	93	13897	0.669209	93	14073	0.66084	92	14240	0.646067	93	14425	0.644714
Inner West (A)	1398	178395	0.783654	1394	180301	0.773152	1392	182278	0.763669	1394	184704	0.754721	1388	187135	0.741711
Inverell (A)	215	16476	1.30493	216	16584	1.30246	213	16612	1.28221	215	16619	1.2937	212	16667	1.27197
Junee (A)	122	6105	1.99836	122	6132	1.98956	121	6147	1.96844	121	6234	1.94097	122	6316	1.9316
Kempsey (A)	675	28960	2.3308	679	29128	2.33109	681	29239	2.32908	679	29303	2.31717	678	29384	2.30738
Kiama (A)	83	20522	0.404444	83	20806	0.398923	83	20998	0.395276	83	21243	0.390717	83	21587	0.384491
Ku-ring-gai (A)	747	112643	0.663157	757	114604	0.660535	765	116498	0.656664	767	118487	0.647328	767	120314	0.637499
Kyogle (A)	126	9544	1.3202	130	9537	1.36311	130	9411	1.38136	131	9332	1.40377	132	9269	1.4241
Lachlan (A)	75	6663	1.12562	74	6701	1.10431	74	6653	1.11228	73	6586	1.10841	73	6533	1.1174
Lake Macquarie (C)	3133	195263	1.6045	3152	196811	1.60154	3152	197866	1.593	3144	199224	1.57812	3135	200690	1.56211
Lane Cove (A)	167	32803	0.5091	166	33233	0.499504	168	33762	0.497601	166	34315	0.483753	163	35286	0.46194
Leeton (A)	42	11432	0.36739	41	11406	0.35946	41	11437	0.358486	39	11420	0.341506	38	11422	0.332691
Lismore (C)	1164	44190	2.63408	1176	44348	2.65175	1177	44392	2.65138	1178	44396	2.65339	1170	44316	2.64013
Lithgow (C)	211	20732	1.01775	210	20850	1.00719	210	21016	0.999239	211	21141	0.998061	211	21322	0.989588
Liverpool (C)	2248	184910	1.21573	2304	188088	1.22496	2321	191921	1.20935	2333	196287	1.18857	2333	201010	1.16064
Liverpool Plains (A)	120	7738	1.55079	119	7761	1.53331	120	7794	1.53965	120	7826	1.53335	117	7852	1.49007
Lockhart (A)		3133	0		3098	0		3088	0		3100	0		3125	0
Maitland (C)	374	68561	0.5455	379	69924	0.542017	383	72093	0.531258	385	74006	0.520228	384	75910	0.505862
Mid-Coast (A)	1505	87948	1.71124	1511	88818	1.70123	1513	89372	1.69292	1508	90034	1.67492	1506	90622	1.66185
Mid-Western Regional (A)	207	22774	0.908931	206	23020	0.894874	207	23355	0.88632	207	23759	0.871249	204	24090	0.846824
Moree Plains (A)	204	14032	1.45382	208	14043	1.48116	209	13978	1.49521	210	13915	1.50916	211	13841	1.52446
Mosman (A)	116	29131	0.398201	117	29351	0.398624	118	29483	0.400231	117	29633	0.39483	120	29839	0.402158
Murray River (A)	41	11259	0.364153	42	11257	0.373101	42	11391	0.368712	41	11526	0.355718	41	11659	0.35166
Murrumbidgee (A)		3948	0		3888	0		3884	0		3922	0		3907	0
Muswellbrook (A)	344	16108	2.13558	348	16328	2.13131	345	16406	2.10289	345	16423	2.10071	344	16445	2.09182
Nambucca (A)	290	19140	1.51515	291	19235	1.51287	289	19306	1.49694	290	19412	1.49392	291	19478	1.49399
Narrabri (A)	115	13394	0.858593	117	13438	0.870665	116	13460	0.861813	116	13539	0.856784	116	13558	0.855583
Narrandera (A)	173	6105	2.83374	174	6115	2.84546	174	6093	2.85574	174	6067	2.86797	173	6035	2.86661
Narromine (A)	97	6815	1.42333	97	6832	1.41979	96	6794	1.41301	96	6756	1.42096	96	6715	1.42964
Newcastle (C)	3439	153483	2.24064	3436	155550	2.20894	3426	156550	2.18844	3390	157615	2.15081	3363	158914	2.11624
North Sydney (A)	380	65850	0.577069	381	66747	0.570812	383	67701	0.565723	381	68782	0.553924	380	69937	0.543346
Northern Beaches (A)	1689	248250	0.680363	1699	251696	0.675021	1699	254385	0.667885	1694	257456	0.657977	1695	260421	0.650869
Oberon (A)	385	5207	7.39389	390	5209	7.48704	392	5248	7.46951	390	5323	7.3267	390	5351	7.28836
Orange (C)	335	38660	0.866529	336	39419	0.852381	337	39818	0.846351	334	40251	0.829793	336	40751	0.82452
Parkes (A)	185	14984	1.23465	184	15083	1.21992	183	15057	1.21538	183	15036	1.21708	181	15013	1.20562
Parramatta (C)	2799	199575	1.40248	2825	203205	1.39022	2830	208363	1.35821	2826	214818	1.31553	2816	221568	1.27094
Penrith (C)	2826	182948	1.5447	2853	184589	1.5456	2872	187314	1.53325	2878	190511	1.51067	2886	193778	1.48933
Port Macquarie-Hastings (A)	896	74460	1.20333	900	75232	1.1963	902	76266	1.1827	903	77003	1.17268	898	78000	1.15128
Port Stephens (A)	994	66447	1.49593	999	67214	1.4863	997	68038	1.46536	990	68776	1.43946	989	69587	1.42124
Queanbeyan-Palerang Regio	187	54250	0.3447	187	54844	0.340967	188	55498	0.338751	191	56075	0.340615	191	56776	0.33641
Randwick (C)	1026	136006	0.754378	1033	137792	0.749681	1038	139949	0.741699	1035	142618	0.725715	1034	145112	0.712553
Richmond Valley (A)	269	22597	1.19042	270	22717	1.18854	267	22839	1.16905	266	22951	1.15899	268	23047	1.16284
Rockdale (C)	967	103386	0.93533	975	103481	0.942202	977	105876	0.922778	975	108235	0.900818	976	110616	0.882332
Ryde (C)	1227	107319	1.14332	1227	108712	1.12867	1223	111304	1.09879	1208	113803	1.06148	1203	116244	1.03489
Shellharbour (C)	975	65597	1.48635	978	66218	1.47694	981	66890	1.46659	979	67771	1.44457	984	68777	1.43071
Shoalhaven (C)	1202	95154	1.26322	1207	96203	1.25464	1214	97170	1.24936	1213	98063	1.23696	1210	99259	1.21903
Singleton (A)	407	23335	1.74416	412	23523	1.75148	412	23560	1.74873	411	23573	1.74352	410	23623	1.7356
Snowy Monaro Regional (A)	204	20335	1.0032	208	20386	1.02031	208	20422	1.01851	208	20463	1.01647	208	20504	1.01444
Snowy Valleys (A)	524	14728	3.55785	524	14756	3.5511	522	14753	3.53826	526	14738	3.56901	522	14719	3.54644
Strathfield (A)	344	37002	0.929679	346	37239	0.929133	348	37967	0.916585	350	38899	0.899766	347	40275	0.861577
Sutherland Shire (A)	1555	220060	0.706625	1567	220250	0.711464	1573	221217	0.711067	1572	222456	0.706657	1575	223817	0.7037
Sydney (C)	982	180748	0.543298	995	183281	0.542882	997	189885	0.525055	996	196949	0.505715	991	205541	0.482142
Tamworth Regional (A)	932	57650	1.61665	934	58228	1.60404	934	58723	1.59052	935	59263	1.57771	937	59917	1.56383
Temora (A)	104	5951	1.74761	104	5953	1.74702	104	6009	1.73074	104	6068	1.71391	103	6117	1.68383
Tenterfield (A)	34	6941	0.489843	33	6990	0.472103	33	6922	0.476741	31	6824	0.454279	31	6755	0.458919
The Hills Shire (A)	833	146247	0.569584	848	147779	0.57383	849	149906	0.566355	853	152307	0.560053	863	155205	0.556039
Tweed (A)	938	87722	1.06929	942	88437	1.06517	945	89242	1.05892	944	90143	1.04722	940	91029	1.03264
Upper Hunter Shire (A)	446	13983	3.18959	450	14206	3.16768	450	14406	3.1237	451	14545	3.10072	449	14557	3.08443
Upper Lachlan Shire (A)	42	7379	0.569183	45	7422	0.606306	44	7570	0.581242	43	7591	0.56646	44	7720	0.569948
Uralla (A)	303	6198	4.88867	307	6241	4.91908	309	6247	4.94637	307	6260	4.90415	307	6248	4.91357
Wagga Wagga (C)	1068	61503	1.7365	1069	61781	1.73031	1065	62163	1.71324	1067	62509	1.70695	1055	62924	1.67663
Walcha (A)	35	3137	1.11572	36	3119	1.15422	36	3147	1.14395	36	3157	1.14032	36	3159	1.1396
Walgett (A)	130	6908	1.88188	130	6797	1.91261	130	6715	1.93596	129	6618	1.94923	130	6547	1.98564
Warren (A)		2840	0		2862	0		2858	0		2840	0		2813	0
Warrumbungle Shire (A)	187	9921	1.88489	187	9898	1.88927	189	9849	1.91898	189	9738	1.94085	189	9682	1.95208
Waverley (A)	298	68082	0.437707	298	68698	0.433783	297	69338	0.428337	298	70108	0.425058	298	70835	0.420696
Weddin (A)	176	3733	4.71471	177	3759	4.7087	179	3742	4.78354	178	3730	4.77212	178	3717	4.78881
Wentworth (A)	79	6910	1.14327	79	6837	1.15548	78	6847	1.13919	78	6845	1.13952	77	6874	1.12016
Western Plains Regional (A)	579	48949	1.18286	589	49079	1.20011	592	49419	1.19792	591	49785	1.1871	590	50370	1.17133
Willoughby (C)	350	70256	0.498178	361	71139	0.507457	368	72173	0.509886	366	73151	0.500335	367	74365	0.493512
Wingecarribee (A)	747	45761	1.63239	753	46126	1.63248	749	46497	1.61086	751	47008	1.5976	752	47544	1.58169
Wollondilly (A)	1175	43828	2.68093	1199	44607	2.68792	1209	45434	2.661	1211	46372	2.61149	1210	47411	2.55215
Wollongong (C)	2476	200468	1.23511	2493	202068	1.23374	2501	203283	1.2303	2498	205100	1.21794	2488	207036	1.20172
Woollahra (A)	209	55497	0.376597	214	56320	0.379972	217	56733	0.382493	217	57145	0.379736	216	57619	0.374876
Yass Valley (A)	157	15227	1.03106	159	15615	1.01825	159	15826	1.00468	160	16040	0.997506	158	16234	0.973266
Grand Total	80193	7143178	1.12265	80881	7217410	1.12064	81090	7307081	1.10975	81034	7407956	1.09388	80960	7516063	1.07716
Note: Grand Total exclude people in Unincorporated NSW GA
